# Supplementary material for: Mass Effect Deformation Heterogeneity (MEDH) on Gadolinium-contrast T1-weighted MRI is associated with decreased survival in patients with right cerebral hemisphere Glioblastoma: A feasibility study
Source: Sci Rep. 2019 Feb 4;9:1145. doi: 10.1038/s41598-018-37615-2 (PMC6362117; doi:10.1038/s41598-018-37615-2)
Supplement: Supplementary file 2 — Data cohort [file 41598_2018_37615_MOESM2_ESM.xlsx]

## Sheet: Sheet1
Case	Extent of resection
TCGA-02-0003	Tumor resection
TCGA-02-0009	Tumor resection
TCGA-02-0011	Tumor resection
TCGA-02-0027	Tumor resection
TCGA-02-0033	Tumor resection
TCGA-02-0034	Tumor resection
TCGA-02-0037	Tumor resection
TCGA-02-0046	Tumor resection
TCGA-02-0047	Tumor resection
TCGA-02-0048
TCGA-02-0054	Tumor resection
TCGA-02-0059	Tumor resection
TCGA-02-0064	Tumor resection
TCGA-02-0068	Tumor resection
TCGA-02-0070	Tumor resection
TCGA-02-0075	Tumor resection
TCGA-02-0085	Tumor resection
TCGA-02-0087	Tumor resection
TCGA-02-0102	Tumor resection
TCGA-02-0106	Tumor resection
TCGA-02-0116	Tumor resection
TCGA-06-0122	Tumor resection
TCGA-06-0125	Tumor resection
TCGA-06-0127	Tumor resection
TCGA-06-0128	Tumor resection
TCGA-06-0129	Tumor resection
TCGA-06-0130	Tumor resection
TCGA-06-0137	Tumor resection
TCGA-06-0138	Tumor resection
TCGA-06-0139	Tumor resection
TCGA-06-0142	Tumor resection
TCGA-06-0145	Tumor resection
TCGA-06-0147	Tumor resection
TCGA-06-0149	Tumor resection
TCGA-06-0154	Tumor resection
TCGA-06-0157	Tumor resection
TCGA-06-0158	Tumor resection
TCGA-06-0162	Tumor resection
TCGA-06-0164	Tumor resection
TCGA-06-0166	Tumor resection
TCGA-06-0168	Tumor resection
TCGA-06-0174	Tumor resection
TCGA-06-0175	Tumor resection
TCGA-06-0176	Tumor resection
TCGA-06-0177	Tumor resection
TCGA-06-0179	Tumor resection
TCGA-06-0182	Tumor resection
TCGA-06-0184	Tumor resection
TCGA-06-0185	Tumor resection
TCGA-06-0187	Tumor resection
TCGA-06-0188	Tumor resection
TCGA-06-0189	Tumor resection
TCGA-06-0190	Tumor resection
TCGA-06-0192	Tumor resection
TCGA-06-0237	Tumor resection
TCGA-06-0238	Tumor resection
TCGA-06-0240	Tumor resection
TCGA-06-0241	Tumor resection
TCGA-06-0644	Tumor resection
TCGA-06-0646	Tumor resection
TCGA-06-0648	Tumor resection
TCGA-06-0649	Tumor resection
TCGA-06-0878	Tumor resection
TCGA-06-1084	Tumor resection
TCGA-06-1087	Tumor resection
TCGA-06-1802	Tumor resection
TCGA-06-1804	Tumor resection
TCGA-06-2570	Tumor resection
TCGA-06-5412	Tumor resection
TCGA-06-5413	Tumor resection
TCGA-06-5417	Tumor resection
TCGA-06-6389	Tumor resection
TCGA-08-0244	Tumor resection
TCGA-08-0348	Tumor resection
TCGA-08-0350	Tumor resection
TCGA-08-0353	Tumor resection
TCGA-08-0354	Tumor resection
TCGA-08-0355	Tumor resection
TCGA-08-0357	Tumor resection
TCGA-08-0358	Tumor resection
TCGA-08-0359	Tumor resection
TCGA-08-0360	Tumor resection
TCGA-08-0385	Tumor resection
TCGA-08-0386
TCGA-08-0389	Tumor resection
TCGA-08-0390	Tumor resection
TCGA-08-0392	Excisional Biopsy
TCGA-08-0509
TCGA-08-0512	Tumor resection
TCGA-08-0516	Tumor resection
TCGA-08-0518	Tumor resection
TCGA-08-0520	Tumor resection
TCGA-08-0522	Tumor resection
TCGA-08-0524	Tumor resection
TCGA-12-0616	Excisional Biopsy
TCGA-12-0776	Excisional Biopsy
TCGA-12-0829	Excisional Biopsy
TCGA-12-1093	Excisional Biopsy
TCGA-12-1098	Tumor resection
TCGA-12-1598	Tumor resection
TCGA-12-1601
TCGA-12-1602	Tumor resection
TCGA-12-3650	Excisional Biopsy
TCGA-14-0789	Tumor resection
TCGA-14-1034	Tumor resection
TCGA-14-1396	Tumor resection
TCGA-14-1402	Tumor resection
TCGA-14-1456	Tumor resection
TCGA-14-1459	Tumor resection
TCGA-14-1794	Tumor resection
TCGA-14-1795	Tumor resection
TCGA-14-1821	Tumor resection
TCGA-14-1823	Tumor resection
TCGA-14-1825	Tumor resection
TCGA-14-1829	Tumor resection
TCGA-14-3477	Tumor resection
TCGA-19-0955	Fine needle aspiration biopsy
TCGA-19-0963	Tumor resection
TCGA-19-1390	Tumor resection
TCGA-19-2624	Tumor resection
TCGA-19-2631	Tumor resection
TCGA-19-5951	Tumor resection
TCGA-19-5954
TCGA-19-5958	Tumor resection
TCGA-19-5960	Excisional Biopsy
TCGA-76-4932	Tumor resection
TCGA-76-4934	Tumor resection
TCGA-76-4935	Tumor resection
TCGA-76-6191	Tumor resection
TCGA-76-6193	Tumor resection
TCGA-76-6280	Tumor resection
TCGA-76-6282	Tumor resection
TCGA-76-6285	Tumor resection
TCGA-76-6656	Tumor resection
TCGA-76-6657	Tumor resection
TCGA-76-6662	Tumor resection
TCGA-76-6663	Tumor resection
TCGA-76-6664	Tumor resection
